# Supplementary material for: Rubber Seed Oil-Based UV-Curable Polyurethane Acrylate Resins for Digital Light Processing (DLP) 3D Printing
Source: Molecules. 2021 Sep 8;26(18):5455. doi: 10.3390/molecules26185455 (PMC8469773; doi:10.3390/molecules26185455)
Supplement: Supplementary file 1 [file molecules-26-05455-s001.zip]

Archive with 1 entries (1 files):
- molecules-1349307-supplementary.pdf
